# Supplementary material for: Adaptation of Music Therapists’ Practice to the Outset of the COVID-19 Pandemic—Going Virtual: A Scoping Review
Source: Int J Environ Res Public Health. 2021 May 12;18(10):5138. doi: 10.3390/ijerph18105138 (PMC8151825; doi:10.3390/ijerph18105138)
Supplement: Supplementary file 1 [file ijerph-18-05138-s001.zip]

Archive with 5 entries (5 files):
- Supplementary S1 PRISMA Checklist 2020.pdf
- Supplementary S2 Search strategies, sources and results.pdf
- Supplementary S3 Data charting tables for individual papers and a summary of data table.pdf
- Supplementary S4 Data charting table from websites and Recommendations.pdf
- Supplementary S5 Tips for music therapy activities.pdf
